# Supplementary material for: Comparative genome analysis reveals niche-specific genome expansion in Acinetobacter baumannii strains
Source: PLoS One. 2019 Jun 13;14(6):e0218204. doi: 10.1371/journal.pone.0218204 (PMC6563999; doi:10.1371/journal.pone.0218204)
Supplement: S1 File — (XLSX) [file pone.0218204.s001.xlsx]

## Sheet: Resistome
Genes involved in Antibiotic resistance
Gene Symbol	Protein ID	Gene Name
aadA1a	ABK35093.1	aminoglycoside adenyltransferase aadA1a
aadA	AOX97462.1	aminoglycoside adenyltransferase aadA
ampC	AGK82361.1	class C Betalactamse
aphA1b	ASF75696.1	aminoglycoside (3') phosphotransferase AphA1b
bla-oxa-23	ADT82731.1	beta-lactamase OXA-23
bla-oxa-51	CAC83905.2	beta-lactamase OXA-51
bla-oxa-64	OBR20145.1	class A beta-lactamase OXO-64
carO	EGK49207.1	putative porin protein associated with imipenem resistance
cmlA	KJG91110.1	major facilitator superfamily permease
cmlA_MFS	WP_001256775.1	CmlA family chloramphenicol efflux MFS transporter
dhfr	OXS63182.1	dihydrofolate reductase
dhfrI	AAZ14847.1	dihydrofolate reductase I
dhfrIII	ATY45469.1	Dihydrofolate reductase type 3
folP	ANA38324.1	dihydropteroate synthase FolP
gyrA	ANC36398.1	DNA gyrase subunit A
gyrB	KQG66988.1	DNA gyrase subunit B
lpxA	AIA51044.1	UDP-N-acetylglucosamine acyltransferase
lpxB	AJF81706.1	lipid-A-disaccharide synthase
lpxC	AJF83452.1	UDP-3-O-[3-hydroxymyristoyl] N-acetylglucosamine deacetylase
lpxD	AJF82051.1	UDP-3-O-[3-hydroxymyristoyl] glucosamine N-acyltransferase
lpxH	AJF82174.1	UDP-2,3-diacylglucosamine hydrolase
lpxK	AJF81613.1	tetraacyldisaccharide 4'-kinase
lpxL	AOX97926.1	Lipid A biosynthesis lauroyltransferase
MBL	ANA37692.1	MBL fold metallo-hydrolase
parB	AKQ28970.1	DNA topoisomerase IV subunit B
parC	AIL74228.1	DNA topoisomerase IV subunit A
pmrA	AEK67636.1	DNA-binding response regulator
pmrB	ALT31689.1	two-component sensor kinase transcription regulator
pmrC	ALT31691.1	lipid A phosphoethanolamine transferase
strA	AIZ49208.1	streptomycin phosphotransferase
strB	AIZ49209.1	streptomycin phosphotransferase
sulI	AEL16650.1	dihydropteroate synthase SulI
tet_classC	KMV03991.1	tetracycline resistance protein, class C
tetA	AAO38186.1	tetracycline resistance efflux pump
tet_MFS	AOX75924.1	tetracycline resistance MFS efflux pump
tetR_1	AMB66539.1	tetracycline resistance repressor protein
tetR_2	AAO38185.1	tetracycline resistance repressor protein
Gene involved in Efflux pump
Gene Symbol	Protein ID	Gene Name
abeM	BAD89844.2	multidrug efflux pump AbeM
abeS	AOX97565.1	small multidrug resistance pump
acrA	ATY43182.1	Multidrug efflux pump subunit AcrA precursor
ADC-6	AUD40659.1	class C beta-lactamase ADC-6
ADC-7	WP_063857816.1	class C beta-lactamase ADC-7
adeA	Q93E20	AdeA membrane fusion protein
adeB	Q2FD70	Efflux pump membrane transporter
adeC	Q93E18	AdeC outer membrane protein
adeF	YP_001847163	(adeF) membrane-fusion protein
adeG	YP_001847164	(adeG) cation/multidrug efflux pump
adeH	YP_001847165	(adeH) outer membrane protein
adeI	Q2FD95	AdeA/AdeI family multidrug efflux RND transporter periplasmic adaptor subunit
adeJ	Q24LT7	Efflux pump membrane transporter
adeK	Q2FD92	RND family drug transporter
adeL	AVZ29420.1	LysR-type transcriptional regulator
adeN	AVZ29421.1	TetR-Type regulator for AdeIJK
adeR	AOR52431.1	transcriptional regulator AdeR
adeS	ADM92606.1	AdeS sensor histidine kinase
arpC	ATY45412.1	Antibiotic efflux pump outer membrane protein ArpC precursor
cflA	Q2FD93	Bcr/CflA family drug resistance efflux transporter
cmlA5	PIN47046.1	chloramphenicol efflux MFS transporter CmlA5
craA	AJF83277.1	chloramphenicol resistance efflux pump
cycA2	WP_000205436.1	amino acid permease cycA2
DME	KCZ33959.1	drug/metabolite transporter, DME family
eamA_1	KMV01728.1	eamA-like transporter family protein
eamA_2	SBS22488.1	DMT family permease
emrB	CDM71339.1	major facilitator superfamily multidrug resistance protein emrB
MATE1	CRX63076.1	MATE efflux family protein MATE1
MATE2	WP_049081248.1	MATE family efflux transporter MATE2
MDEF	ATU24983.1	Na+ driven multidrug efflux pump
mdtD	PSE15048.1	multidrug transporter subunit MdtD
MFP1	OQY60931.1	Permease of the major facilitator superfamily MFP1
MFP2	OQY62212.1	Permease of the major facilitator superfamily MFP2
MFP3	OQY63076.1	Permease of the major facilitator superfamily MFP3
MFP4	OQY64114.1	Permease of the major facilitator superfamily MFP4
MFS1	AOX93360.1	Transporter, major facilitator family protein MFS1
MFS2	AOX95160.1	Transporter, major facilitator family protein MFS2
MFS3	KJG91876.1	transporter, major facilitator family protein MFS3
MFS4	ALX97618.1	Transporter, major facilitator family protein MFS4
MFS5	BAP67226.1	transporter, major facilitator family protein MFS5
MFS6	AOX97302.1	major facilitator superfamily efflux pump
MFSP	KJG91539.1	major facilitator superfamily permease
norM2	AOX98726.1	Multidrug resistance protein NorM2
norM3	AOX98682.1	Multidrug resistance protein NorM3
qacE	OCT00603.1	QacE family quaternary ammonium compound efflux SMR transporter
SMR	ETR07063.1	multidrug resistance protein, SMR family
smvA	CAM86420.1	MFS transporter, multidrug resistance protein

## Sheet: Virulome
Genes involved in Virulence
Gene Symbol	Protein ID	Gene Name
bfmR	AAX40744.1	Two-component response regulator
bfmS	AAX40745.1	Histidine Kinase A
csuA	AAP43036.1	hypothetical membrane protein
csuB	AAP43037.1	CsuB
csuC	AAP43038.1	similar to fimbrial chaperone proteins
csuD	WP_044557399.1	fimbrial biogenesis outer membrane usher protein
csuE	AAP43040.1	hypothetical secreted protein
entA	WP_001257961.1	MULTISPECIES: SDR family oxidoreductase
epsA	WP_002047674.1	polysaccharide export outer membrane protein EpsA
epsF	WP_032068241.1	type II secretion system F family protein
epsL	AVP33545.1	UDP-galactose phosphate transferase
gspE_T2SSPE_1	WP_032014373.1	type II secretion system protein E
gspE_T2SSPE_2	WP_079770161.1	type II secretion system protein GspE
gspE_T2SSPE_3	WP_098728419.1	type II secretion system protein GspE
gspF	WP_071222117.1	type II secretion system protein GspF
nfuA	ABO11411.2	putative membrane-bound protein in GNT I transport system (GntY)
ompA	AHW42434.1	OmpA, partial
pgaA	ACV90433.1	Biofilm PGA outer membrane secretin PgaA
pgaB	ACV90434.1	Biofilm PGA synthesis lipoprotein PgaB
pgaC	ACV90435.1	Poly-beta-1,6-N-acetyl-D-glucosamine synthase
pgaD	ACV90436.1	Biofilm PGA synthesis protein PgaD
phospholipaseD	ABO13297.2	putative phospholipase D endonuclease domain
pilB	WP_001274992.1	type IV-A pilus assembly ATPase PilB
ptk	WP_001075368.1	tyrosine protein kinase
Genes involved in Biofilm formation
Gene Symbol	Protein ID	Gene Name
abaI	ABY50954.1	Acyl-homoserine-lactone synthase
bap	ABX00640.1	Biofilm-associated protein
bigR	ATY44350.1	Biofilm growth-associated repressor
blaPER	AHL28751.1	Beta-lactamase
BLS	WP_032035209	blue light sensor protein
pgaA	ACV90433.1	Biofilm PGA outer membrane secretin PgaA
pgaB	ACV90434.1	Biofilm PGA synthesis lipoprotein PgaB
pgaC	ACV90435.1	Poly-beta-1,6-N-acetyl-D-glucosamine synthase
pgaD	ACV90436.1	Biofilm PGA synthesis protein PgaD

## Sheet: Iron Acquisition
Genes involved in Iron Acquisition
Gene Symbol	Protein ID	Gene Name
ABAYE1888	CAM86769.1	putative Isochorismatase(Isochorismatelyase)(2,3 dihydro-2,3 dihydroxy benzoate synthase)[Acinetobacter baumannii AYE]
ABAYE1889	CAM86770.1	putative2,3-Dihydro-2,3-dihydroxy benzoate dehydrogenase [Acinetobacter baumannii AYE]
abp	ACJ42169.2	acinetobactin biosynthesis protein
ACICU1672	ACC56984.1	Siderophore synthetase component ACICU
ACICU1673	ACC56985.1	Lysine/ornithine N-monooxygenase ACICU
ACICU1674	ACC56986.1	Permease of the major facilitator superfamily ACICU
ACICU1675	ACC56987.1	Siderophore synthetase component ACICU
ACICU1676	ACC56988.1	Siderophore synthetase component ACICU
ACICU1677	ACC56989.1	hypothetical protein ACICU
ACICU1678	ACC56990.1	Demethylmenaquinone methyltransferase ACICU
ACICU1679	ACC56991.1	Outer membrane receptor protein, mostly Fe transport ACICU
ACICU1680	ACC56992.1	hypothetical protein ACICU
ACICU1681	ACC56993.1	uncharacterized iron-regulated membrane protein ACICU
ACICU1682	ACC56994.1	hypothetical protein ACICU
ACICU1683	ACC56995.1	Acetyltransferase ACICU
barA	CAM87994.1	GacS-like sensor kinase protein
barB	SUU79828.1	ABC transporter
basA	KFG14174.1	Anguibactin system regulator
basB	WP_000893008.1	Probable acinetobactin biosynthesis protein
basC	BAC87904.1	Probable acinetobactin biosynthesis protein
basD	WP_001177731.1	BasD
basE	AKA30931.1	BasE 2,3-dihydroxybenzoate-AMP ligase[Acineto bacterbaumannii]
basF	KFG14162.1	Isochorismate hydrolase
basG	KFG14161.1	BasG [Acinetobacte baumannii]
basH	BAC87911.1	Probable acinetobactin biosynthesis protein
basI	SSS30054.1	BasI putative phosphopantetheinyl transferase component of acinetobactin biosynthesis (basI)
basJ	WP_000983818.1	acinetobactin biosynthesis isochorismate synthase
bauA	WP_001067118.1	Ferric acinetobactin receptor
bauB	WP_001104139.1	Ferric acinetobactin binding protein
bauC	WP_001223285.1	Ferric acinetobactin transport system permease protein
bauD	KFG14170.1	ferric siderophore ABC transporter, permease protein
bauE	AAT52184.1	iron transport protein
bauF	WP_000160888.1﻿	Putative acinetobactin utilization protein
entA	YP_004995391.1	2,3-dihydroxybenzoate-2,3-dehydrogenase
entB	ATY43492.1	EntB Isochorismatase
entC	ATY43499.1	EntC Isochorismatesynthase
entE	KFG14163.1	enterobactin synthase subunit E
fcu_1	AXU43592.1	Ferrichrome receptor
fcu_3	AXU44283.1	Ferrichrome receptor
feoA	ACC55577.1	FeoA Fe2+ transport system protein A
feoB	ACC55578.1	FeoB Fe2+ transport system protein B
feoC	SCY75420.1	FeoC Ferrous iron transport protein C
feu_1	AVP33397.1	Iron-uptake system permease protein
feu_2	APP31515.1	FeuB outer membrane receptor protein 17978
feuA	EGJ67086.1	FeuA periplasmic binding protein
fhuA	AOX89145.1	fhuA Ferrichrome-iron receptor precursor
fhuB	AXU43591.1	Iron(3+)-hydroxamate import system permease
fhuC	SCZ03144.1	FhuC Iron(3+)-hydroxamate import ATP-binding protein
fhuD	WP_072617687.1	siderophore ABC transporter substrate-binding protein
fhuE	AXU44299.1	receptor
fpvA	SSR06783.1	fpvA outer membrane receptor
fur_1	AVP33400.1	Ferric uptake regulation protein
fur_2	AVP34103.1	ferric iron uptake transcriptional regulator
fur_3	YP_004995393.1	ferric uptake regulator
irtB	AVP33396.1	Iron import ATP-binding/permease protein
yclQ_1	AVP33399.1	ferric anguibactin-binding protein
yclQ_2	ASF78090.1	putative ABC transporter solute-binding protein YclQ precursor
yusV	AVP33398.1	siderophore ABC transporter ATP-binding protein

## Sheet: Carbon catabolism
Genes involved in Carbon catabolism
Gene Symbol	Protein ID	Gene Name
AAMH_A	AIL77929.1	phenol 2-monooxygenase
AAMH_B	AIL77927.1	phenol hydroxylase
acyl-CoA_thiolase	ABO12489.1	putative acyl-CoA thiolase
ADH	AIL78982.1	alcohol dehydrogenase
antA	AIL80748.1	anthranilate 1,2-dioxygenase
antC	AIL80746.1	anthranilate dioxygenase reductase
atoA_1	ABO13248.2	putative acetyl-CoA acetyltransferase
atoA_2	ABO12156.2	putative acetyl-CoA acetyltransferase
BADH	AIL80900.1	betaine-aldehyde dehydrogenase
benA	ADX03281.1	benzoate/toluate 1,2-dioxygenase subunit alpha
benB	ADX03280.1	benzoate/toluate 1,2-dioxygenase subunit beta
benB_1	AIL80747.1	benzene 1,2-dioxygenase
benD	ABO11642.2	short-chain dehydrogenase/reductase SDR
bna5	ABO12384.2	putative L-kynurenine hydrolase
BZDOS	ABO11643.2	benzoate 12-dioxygenase electron transfer component
catalase	ABO10867.2	catalase
catB	AIL80940.1	muconate cycloisomerase
catC3	ABO12271.2	muconolactone delta-isomerase
CDH	AIL77758.1	carnitine dehydratase
CHMI	AIL78287.1	5-carboxymethyl-2-hydroxymuconate isomerase
dcaE	AIL77777.1	2,3-dehydroadipyl-CoA hydratase
DHPAO	AIL80899.1	3,4-dihydroxyphenylacetate 2,3-dioxygenase
esterase	ABO12277.2	esterase
fadB	ABO13260.1	putative 3-hydroxybutyryl-CoA epimerase
frmA	AIL80777.1	S-(hydroxymethyl)glutathione dehydrogenase
gatA	ABO12292.2	Glu-tRNA amidotransferase
GCD	ABO11161.2	glutaryl-CoA dehydrogenase
hcaB	ABO11540.2	hydroxybenzaldehyde dehydrogenase
hpaF	AIL80898.1	5-carboxymethyl-2-hydroxymuconate isomerase
hpaG	AIL80902.1	4-hydroxyphenylacetate isomerase
HVD_1	AIL78240.1	alcohol dehydrogenase
ISP	AIL78070.1	Rieske (2Fe-2S) protein
LPO	AIL78289.1	alcohol dehydrogenase
MhpD	AIL80901.1	2-hydroxyhepta-2,4-diene-1,7-dioate isomerase
mleI	ABO12270.2	muconate cycloisomerase I
mmoB	AIL77928.1	monooxygenase
mphL_1	AIL77931.1	phenol hydroxylase
mphL_2	AIL77926.1	phenol hydroxylase
mphL_3	AIL77930.1	phenol hydroxylase
NADH oxidase	AIL77936.1	NADH oxidase
nirB	AIL77215.1	ferredoxin reductase
paaG	ABO10593.2	putative enoyl-CoA hydratase/isomerase
pcaC_1	AIL77754.1	4-carboxymuconolactone decarboxylase
pcaC_2	AIL78581.1	4-carboxymuconolactone decarboxylase
pcaC_3	AIL80976.1	4-carboxymuconolactone decarboxylase
pcaD_1	AIL80946.1	3-oxoadipate enol-lactonase
pcaD_2	AIL80978.1	3-oxoadipate enol-lactonase
pcaG	AIL80974.1	protocatechuate 3,4-dioxygenase
pcaH_1	AIL80942.1	mRNA 3'-end processing factor
pcaH_2	AIL80975.1	protocatechuate 3,4-dioxygenase
pCLME	AIL80979.1	3-carboxy-cis,cis-muconate cycloisomerase
pobA	AIL77750.1	4-hydroxybenzoate 3-monooxygenase
putative_hydrolase	ABO12201.2	putative hydrolase
putative_thiolase	ABO13258.2	putative thiolase; putative acyl-CoA thiolase
srpA	ABO11779.2	Catalase-like protein
sucA	ABO13128.2	2-oxoglutarate decarboxylase component of the 2-oxoglutarate dehydrogenase complex (E1)
tfdB	ABO11509.2	dichlorophenol hydroxylase
vanB_1	ABO11545.2	vanillate O-demethylase oxidoreductase
vanB_2	ABO11546.2	vanillate O-demethylase oxygenase subunit
